# Supplementary material for: Estimating societal benefits from Nordic catchments: An integrative approach using a final ecosystem services framework
Source: PLoS One. 2021 Jun 1;16(6):e0252352. doi: 10.1371/journal.pone.0252352 (PMC8168860; doi:10.1371/journal.pone.0252352)
Supplement: S1 File — (XLSX) [file pone.0252352.s001.xlsx]

## Sheet: Intro
Total economic value of ecosystem services supplied by six Nordic catchments
In this spreadsheet, I compile data on the quantities and economic values of ecosystem services supplied by six Nordic catchments. The categories are broadly based on CICES, and I include references to CICES coding where applicable. I focus on final ecosystem services, linked directly to benefits received by beneficiaries. For instance, farmers producing crops receive a benefit from being able to…
The first tab, 'References', contains references to published work. This excludes online statistics and GIS databases, which are referenced in the comments.
The second tab, 'Aggregate figures', shows multiple figures, in which TEV in € for all catchments are compiled, for TEV/y, TEV/ha/y and TEV/inhabitant/y. These are split out over the regular Provisioning/Regulating/Cultural services, as well as over Material/Immaterial. Then follows a tab describing the effect of IES on supply of final ES (this is only in concept stage so far).
The third tab, 'Sensitivity analysis', shows the data used and results of a sensitivity analysis on three underlying variables.
Following are two tabs per catchment:
1: 'Sources', which shows all the data the TEV is based on. This is divided from left to right over the different ecosystem services. At the top of each is a description of the data and the method, as well as comments on assumptions and uncertainty. I use comments (purple tags) to give data sources and more detailed explanations of method.
2: 'ES', which converts the data under 'Sources' per ES into area used, quantity supplied/y, quantity/productive ha/y, TEV/y, and TEV/productive ha/y. Here a conversion is made from local currency to euro.

## Sheet: References
	This only contains references to published papers. Statistics taken from websites are provided with links in the comments.
	Ahopelto, L., Veijalainen, N., Guillaume, J. H. A., Keskinen, M., Marttunen, M. and Varis, O. (2019). "Can There be Water Scarcity with Abundance of Water? Analyzing Water Stress during a Severe Drought in Finland." Sustainability 11(6).
	Albers, A., Collet, P., Benoist, A. and Helias, A. (2019). "Data and non-linear models for the estimation of biomass growth and carbon fixation in managed forests." Data in Brief 23.
	Bhattacharjee, J., Marttila, H., Launiainen, S., Lepistö, A. and Kløve, B. (2021). "Combined use of satellite image analysis, land-use statistics, and land-use-specific export coefficients to predict nutrients in drained peatland catchment." Science of The Total Environment 779: 146419. DOI: https://doi.org/10.1016/j.scitotenv.2021.146419
	Boman, M. and Mattsson, L. (2012). "The hunting value of game in Sweden: Have changes occurred over recent decades?" Scandinavian Journal of Forest Research 27(7): 669-674.
	Kristoferson, L. A. and Bokalders, V. (2085). "Renewable Energy Technologies: Their Applications in Developing Countries. Beijer Institute, The Royal Swedish Academy of Sciences.
	Magnussen, K., Hasler, B. and Zandersen, M. (2014). Ecosystem Services In Nordic Freshwater Management. Denmark, Nordic Council of Ministers: 158.
	Schulp, C. J. E., Thuiller, W. and Verburg, P. H. (2014). "Wild food in Europe: A synthesis of knowledge and data of terrestrial wild food as an ecosystem service." Ecological Economics 105: 292-305.
	De Wit, H. A., Austnes, K., Hylen, G. and Dalsgaard, L. (2015). "A carbon balance of Norway: terrestrial and aquatic carbon fluxes." Biogeochemistry 123(1-2): 147-173.
	Tol, R. S. J. (2011). "The Social Cost of Carbon." Annual Review of Resource Economics, Vol 3 3: 419-443. DOI: 10.1146/annurev-resource-083110-120028
	de Moel, H. and Aerts, J. C. J. H. (2011). "Effect of uncertainty in land use, damage models and inundation depth on flood damage estimates." Natural Hazards 58(1): 407-425. DOI: 10.1007/s11069-010-9675-6
	Vaara, M., Saastamoinen, O. and Turtiainen, M. (2013). "Changes in wild berry picking in Finland between 1997 and 2011." Scandinavian Journal of Forest Research 28(6): 586-595. DOI: 10.1080/02827581.2013.786123
	Kettunen, M., Vihervaara, P., Kinnunen, S., D'Amato, D., Badura, T., Argimon, M. and Ten Brink, P. (2012). Socio-economic importance of ecosystem services in the Nordic Countries, Nordic Council of Ministers.
	Vallecillo, S., La Notte, A., Kakoulaki, G., Kamberaj, J., Robert, N., Dottori, F., Feyen, L., Rega, C. and Maes, J. (2019). Ecosystem services accounting. Part II-Pilot accounts for crop and timber provision, global climate regulation and flood control. JRC Technical Reports. Luxembourg.

## Sheet: Aggregate figures
TEV/y												TEV/ha/y
	Haldenvassdraget	Orrevassdraget	Odense	Simojoki	Sävjaån	Vindelälven							Haldenvassdraget	Orrevassdraget	Odense	Simojoki	Sävjaån	Vindelälven
Provisioning	1.1728e+07											Provisioning	116.653																						Haldenvassdraget	Orrevassdraget	Odense	Simojoki	Sävjaån	Vindelälven
Regulating	8.65711e+06											Regulating	86.1085
Cultural	1.81728e+07											Cultural	180.757																				Agriculture (CICES 1.1.1.1/1.1.3)	Grains	11.3756	7.86008	80.4451	0.122302	19.2915	0.529898
Provisioning		1.12837e+06										Provisioning		110.215																				Grazing and fodder	7.31518	87.0335	98.6916	11.0213	13.3812	4.15041
Regulating		85627.7										Regulating		8.36378																				Other crops	0.112012	4.31178	37.895	0.126481	3.47839	1.58849
Cultural		7.2489e+07										Cultural		7080.44
Provisioning			3.88056e+07									Provisioning			344.867																		Forestry (CICES 1.1.1.2)	Roundwood removal	60.0608	9.24584	17.1467	27.5139	130.495	50.0383
Regulating			3.48952e+06									Regulating			31.0115
Cultural			8.38666e+07									Cultural			745.325																		Game (CICES 1.1.6.1)	Hunted big game	8.11142	0.219976	0.778371	0.210668	1.98883	0.695205
Provisioning				1.25247e+07								Provisioning				106.293																		Hunted small game	0.01226	0.0717443	0.586729	0.141121	0.0092349	0.00261555
Regulating				5.59043e+06								Regulating				47.4442
Cultural				3.63281e+06								Cultural				30.8305																	Peat (CICES 1.1.5.2)	Milled peat	0	0	0	64.821	0	0
Provisioning					1.36708e+07							Provisioning					186.549
Regulating					1.93383e+07							Regulating					263.886																Hydropower (CICES 4.2.1.3)	Electricity generated	3.6186	0	0	0	0	0
Cultural					1.50542e+07							Cultural					205.426
Provisioning						4.89014e+06						Provisioning						62.8202															Foraging (CICES 1.1.5.1)	Berries gathered	0.145003	0.588896	0	0.821602	0.352878	1.48982
Regulating						1.1926e+07						Regulating						153.205																Mushrooms gathered	0.217505	0.883344	0	0.0776685	0.215323	0.109302
Cultural						3.9886e+07						Cultural						512.387
	3.85579e+07	7.3703e+07	1.26162e+08	2.17479e+07	4.80633e+07	5.67022e+07							383.519	7199.02	1121.2	184.567	655.861	728.412															Water consumption (CICES 4.2.1.1/4.2.2.1)	Water consumed from catchment	25.6851	0	109.323	1.43658	17.3369	4.21615
																																	Recreation (CICES 3.1.1)	Value of hunting	0.902207	1.18617	4.72819	0.064036	0.23324	0.125456
																																		Value of fishing	0.264201	0	19.4575	0.37876	0.338887	0.16077
																																		Value of recreational trips - inhabitants	161.596	5775.42	676.777	21.1054	167.835	373.3
																																		Value of recreational trips - national visitors	16.7992	1098.65	38.6338	9.28223	34.4604	133.353
																																		Value of recreational trips - international visitors	1.19566	205.177	5.72856	0	2.55897	5.44778
																																	Carbon sequestration (CICES 2.2.6.1)	Carbon stored in biomass	81.8156	1.18029	15.3628	47.0734	259.703	142.136
																																		Carbon stored in lakes	3.41776	0.62189	0.604984	0.326636	0.604642	11.0147
																																	Flood prevention (CICES 2.2.1.3)	Water prevented from flooding land	0.875155	6.56159	15.0437	0.0441588	3.57775	0.0542934
																																	TOTAL		383.519	7199.02	1121.2	184.567	655.861	728.412
TEV/y												TEV/ha/y											TEV/person/y
	Haldenvassdraget	Orrevassdraget	Odense	Simojoki	Sävjaån	Vindelälven							Haldenvassdraget	Orrevassdraget	Odense	Simojoki	Sävjaån	Vindelälven						Haldenvassdraget	Orrevassdraget	Odense	Simojoki	Sävjaån	Vindelälven
Material	1.1728e+07											Material	116.653										Material	646.599
Immaterial	2.68299e+07											Immaterial	266.865										Immaterial	1479.21
Material		1.12837e+06										Material		110.215									Material		31.6319
Immaterial		7.25746e+07										Immaterial		7088.8									Immaterial		2034.5
Material			3.88056e+07									Material			344.867								Material			144.2
Immaterial			8.73562e+07									Immaterial			776.337								Immaterial			324.613
Material				1.25247e+07								Material				106.293							Material				8212.89
Immaterial				9.22324e+06								Immaterial				78.2746							Immaterial				6048.03
Material					1.36708e+07							Material					186.549						Material					527.445
Immaterial					3.43925e+07							Immaterial					469.312						Immaterial					1326.92
Material						4.89014e+06						Material						62.8202					Material						929.94
Immaterial						5.18121e+07						Immaterial						665.592					Immaterial						9852.9
	3.85579e+07	7.3703e+07	1.26162e+08	2.17479e+07	4.80633e+07	5.67022e+07							383.519	7199.02	1121.2	184.567	655.861	728.412						2125.81	2066.13	468.813	14260.9	1854.37	10782.8

## Sheet: Sensitivity analysis
Baseline										+50% on ES contribution to crop production								-50% on carbon price								-50% on travel cost value
		Haldenvassdraget	Orrevassdraget	Odense	Simojoki	Sävjaån	Vindelälven			Haldenvassdraget	Orrevassdraget	Odense	Simojoki	Sävjaån	Vindelälven			Haldenvassdraget	Orrevassdraget	Odense	Simojoki	Sävjaån	Vindelälven			Haldenvassdraget	Orrevassdraget	Odense	Simojoki	Sävjaån	Vindelälven
Agriculture (CICES 1.1.1.1/1.1.3)	Grains	11.3756	7.86008	80.4451	0.122302	19.2915	0.529898			22.7512	15.7202	160.89	0.244604	38.5829	1.0598			11.3756	7.86008	80.4451	0.122302	19.2915	0.529898			11.3756	7.86008	80.4451	0.122302	19.2915	0.529898
	Grazing and fodder	7.31518	87.0335	98.6916	11.0213	13.3812	4.15041			14.6304	174.067	197.383	22.0425	26.7623	8.30083			7.31518	87.0335	98.6916	11.0213	13.3812	4.15041			7.31518	87.0335	98.6916	11.0213	13.3812	4.15041
	Other crops	0.112012	4.31178	37.895	0.126481	3.47839	1.58849			0.224025	8.62356	75.79	0.252963	6.95677	3.17698			0.112012	4.31178	37.895	0.126481	3.47839	1.58849			0.112012	4.31178	37.895	0.126481	3.47839	1.58849
										0	0	0	0	0	0			0	0	0	0	0	0			0	0	0	0	0	0
Forestry (CICES 1.1.1.2)	Roundwood removal	60.0608	9.24584	17.1467	27.5139	130.495	50.0383			60.0608	9.24584	17.1467	27.5139	130.495	50.0383			60.0608	9.24584	17.1467	27.5139	130.495	50.0383			60.0608	9.24584	17.1467	27.5139	130.495	50.0383
										0	0	0	0	0	0			0	0	0	0	0	0			0	0	0	0	0	0
Game (CICES 1.1.6.1)	Hunted big game	8.11142	0.219976	0.778371	0.210668	1.98883	0.695205			8.11142	0.219976	0.778371	0.210668	1.98883	0.695205			8.11142	0.219976	0.778371	0.210668	1.98883	0.695205			8.11142	0.219976	0.778371	0.210668	1.98883	0.695205
	Hunted small game	0.01226	0.0717443	0.586729	0.141121	0.0092349	0.00261555			0.01226	0.0717443	0.586729	0.141121	0.0092349	0.00261555			0.01226	0.0717443	0.586729	0.141121	0.0092349	0.00261555			0.01226	0.0717443	0.586729	0.141121	0.0092349	0.00261555
										0	0	0	0	0	0			0	0	0	0	0	0			0	0	0	0	0	0
Peat (CICES 1.1.5.2)	Milled peat	0	0	0	63.5548	0	0			0	0	0	63.5548	0	0			0	0	0	63.5548	0	0			0	0	0	63.5548	0	0
										0	0	0	0	0	0			0	0	0	0	0	0			0	0	0	0	0	0
Hydropower (CICES 4.2.1.3)	Electricity generated	3.6186	0	0	0	0	0			3.6186	0	0	0	0	0			3.6186	0	0	0	0	0			3.6186	0	0	0	0	0
										0	0	0	0	0	0			0	0	0	0	0	0			0	0	0	0	0	0
Foraging (CICES 1.1.5.1)	Berries gathered	0.145003	0.588896	0	0.821602	0.352878	1.48982			0.145003	0.588896	0	0.821602	0.352878	1.48982			0.145003	0.588896	0	0.821602	0.352878	1.48982			0.145003	0.588896	0	0.821602	0.352878	1.48982
	Mushrooms gathered	0.217505	0.883344	0	0.0776685	0.215323	0.109302			0.217505	0.883344	0	0.0776685	0.215323	0.109302			0.217505	0.883344	0	0.0776685	0.215323	0.109302			0.217505	0.883344	0	0.0776685	0.215323	0.109302
										0	0	0	0	0	0			0	0	0	0	0	0			0	0	0	0	0	0
Water consumption (CICES 4.2.1.1/4.2.2.1)	Water consumed from catchment	25.6851	0	109.323	1.43658	17.3369	4.21615			25.6851	0	109.323	1.43658	17.3369	4.21615			25.6851	0	109.323	1.43658	17.3369	4.21615			25.6851	0	109.323	1.43658	17.3369	4.21615
										0	0	0	0	0	0			0	0	0	0	0	0			0	0	0	0	0	0
Recreation (CICES 3.1.1)	Value of hunting	0.902207	1.18617	4.72819	0.064036	0.23324	0.125456			0.902207	1.18617	4.72819	0.064036	0.23324	0.125456			0.902207	1.18617	4.72819	0.064036	0.23324	0.125456			0.902207	1.18617	4.72819	0.064036	0.23324	0.125456
	Value of fishing	0.264201	0	19.4575	0.37876	0.338887	0.16077			0.264201	0	19.4575	0.37876	0.338887	0.16077			0.264201	0	19.4575	0.37876	0.338887	0.16077			0.264201	0	19.4575	0.37876	0.338887	0.16077
	Value of recreational trips - inhabitants	161.596	5775.42	676.777	21.1054	167.835	373.3			161.596	5775.42	676.777	21.1054	167.835	373.3			161.596	5775.42	676.777	21.1054	167.835	373.3			80.7979	2887.71	338.389	10.5527	83.9174	186.65
	Value of recreational trips - national visitors	16.7992	1098.65	38.6338	9.28223	34.4604	133.353			16.7992	1098.65	38.6338	9.28223	34.4604	133.353			16.7992	1098.65	38.6338	9.28223	34.4604	133.353			8.39959	549.326	19.3169	4.64112	17.2302	66.6767
	Value of recreational trips - international visitors	1.19566	205.177	5.72856	0	2.55897	5.44778			1.19566	205.177	5.72856	0	2.55897	5.44778			1.19566	205.177	5.72856	0	2.55897	5.44778			0.59783	102.588	2.86428	0	1.27949	2.72389
										0	0	0	0	0	0			0	0	0	0	0	0
Carbon sequestration (CICES 2.2.6.1)	Carbon stored in biomass	81.8156	1.18029	15.3628	47.0734	259.703	142.136			81.8156	1.18029	15.3628	47.0734	259.703	142.136			40.9078	0.590147	7.68139	23.5367	129.852	71.0681			81.8156	1.18029	15.3628	47.0734	259.703	142.136
	Carbon stored in lakes	3.41776	0.62189	0.604984	0.326636	0.604642	11.0147			3.41776	0.62189	0.604984	0.326636	0.604642	11.0147			1.70888	0.310945	0.302492	0.163318	0.302321	5.50735			3.41776	0.62189	0.604984	0.326636	0.604642	11.0147
										0	0	0	0	0	0			0	0	0	0	0	0			0	0	0	0	0	0
Flood prevention (CICES 2.2.1.3)	Water prevented from flooding land	0.875155	6.56159	15.0437	0.0441588	3.57775	0.0542934			0.875155	6.56159	15.0437	0.0441588	3.57775	0.0542934			0.875155	6.56159	15.0437	0.0441588	3.57775	0.0542934			0.875155	6.56159	15.0437	0.0441588	3.57775	0.0542934
TOTAL		383.519	7199.02	1121.2	183.301	655.861	728.412			402.322	7298.22	1338.24	194.571	692.012	734.681			340.902	7198.12	1113.22	159.601	525.707	651.837			293.724	3659.39	760.634	168.107	553.434	472.362
										1.04903	1.01378	1.19357	1.06148	1.05512	1.00861			0.88888	0.999875	0.992879	0.870704	0.801552	0.894873			0.765865	0.508318	0.678408	0.91711	0.843828	0.648482

## Sheet: Halden_sources
Land use (reference)						Farms (reference)							Crop production (CICES 1.1.1.1)							Forestry (CICES 1.1.1.2)									Game (CICES 1.1.6.1)									Flood prevention (CICES 2.2.1.3)
This contains information from SSB on land use in the study area municipalities, for use with converting municipal statistics to study area. The fractions indicate the part of the municipality that's within the study area. This also contains data on land use from CORINE (European, low resolution), and from a more detailed land use set from NIBIO, called AR50. Population is taken from SSB GIS data.						This contains data on farm holdings and area for different types of farm land use for the two municpalities in the catchment. I convert these to study area values by taking the fraction of municipality within the study area. It also contains AR50 data on agricultural land. I then use these two to split out land use in the study area over grains, pastures, meadows for mowing and other agriculture.							This contains crop yield data from SSB on Østfold and Akershus and Oslo, average entrepreneurial income, and average farm size for different types. I combine those two to calculate average entrepreneurial income/ha. I compile into grains, hay and other crops. For ES production, I multiply average yields with the different land use types according to AR50. For value, I multiply average income/ha w…							Forest area for different tree species and total felling for different species are taken from municipal statistics: I use these to calculate removal per ha, which I then multiply with area of productive forest from AR50 to reach total removal. Gross value of roundwood removal per municipality was available and is used to convert to gross value/ha, which I multiplied by area of productive forest f…									AU has statistics on shot animals and average weight per municpality. I calculate for the study area by taking the area fraction in the study area for each municipality. For small game I assume an average weight of 500g per animal. Meat value for large game is taken from the statsskogen website and a local hunting site. For small game no value was available, so I take 9 NOK/kg, based on the Danis…									I used GIS data on areas that get flooded. For Haldenvassdraget and Orrevassdraget this is data simulating a 1/500 year flood. For the other catchments it is data on 1/100 year floods. I defined flood areas along the main waterways (downstream) and along the tributaries (upstream), then calculated how much extra area and how much extra depth of flooding you would recieve downstream if you added a…
10206: Area of agricultural properties, by region, area classification, contents and year						08646: Holdings cultivating, by region, crop, contents and year							04610: Production per decare (kg), by contents and year																									Upstream m3	3.55264e+07
						06462: Agricultural area (decares), by region, crop, contents and year							05774: Yield per decare (kg), by region, contents and year	2013-2017						03795: Commercial roundwood removals (m³), by region, assortment, contents and year									03432: Moose, felled, by region, age, sex, contents and interval (year)									Upstream flooded m2	6.20231e+07
		Area (decares)	Area (hectares)					Holdings	Agricultural area				Wheat	508															10817: Estimated carcass weight for moose, by region, age, sex, contents and interval (year)									Benefit	87985.7
		2015						2013-2017	2013-2017	Ha			Barley	435								Quantity removed									Felled moose	Fellingsavgift	Avgift value	Average weight	Average value/kg	Base price deduction
Marker (-2019)	All land	363900	36390			Marker	Total holdings	133.4	38971.4	3897.14			Oats	431								2013-2017									2013-2017
x0.5	Agricultural land	39600	3960				Cultivated land	113.4	38245.2	3824.52			Rye and triticale	522						Marker	Spruce	49031							Marker	Both sexes	133.4
	Productive forest	288500	28850				Open fields and gardens	97.4	29922	2992.2			Potato	2945							Pine	19357.8							Aurskog-Høland	Both sexes	365.2
	Unproductive forest	11200	1120				Grain and oil seeds	94.6	29049	2904.9			Hay	657							Broad-leaved	2625.4							Study area		431.9	562	242728	269.738	70	4000
Aurskog-Høland (-2019)	All land	863500	86350				Wheat	66.6	14108	1410.8			Fodder and silage for fodder	1527.29							Fuelwood	0
x1	Agricultural land	98800	9880				Barley	51.6	6846	684.6										Aurskog-Høland	Spruce	119822							In northern Sweden, moose meat is often consumed by the hunters or sold, with an estimated third of the total monetary value of moose hunting being meat value, while two-thirds are related to recreation, for example, travel costs
	Productive forest	676300	67630				Oats	64	7656.2	765.62			10507: Yield and area, by horticultural crop, contents and year								Pine	59746.2
	Unproductive forest	20000	2000				Potato			0				Yield per decare (kg)							Broad-leaved	6082.6							03434: Felled red deer, by region, age, sex, contents and interval (year)
							Crops for green fodder and silage	3.25	194.75	19.475				2013-2017							Fuelwood	0
							Vegetables, field grown	0	0	0			Apples	857.4																	Felled red deer
Study area	All land	1045450	104545				Meadows for mowing and pastures	61	9049.4	904.94			Pears	379.4								Quantity removed	Quantity removed / ha								2013-2017
	Agricultural land	118600	11860				Cultivatind meadows	57	8323.2	832.32			Plums	366						Total		256665	2.66029						Marker	Both sexes	0
	Productive forest	820550	82055				Permanent grassland and surface cultivated land	29.8	726.2	72.62			Sweet cherries	401.2															Aurskog-Høland	Both sexes	0
	Unproductive forest	25600	2560			Aurskog-Høland	Total holdings	257.6	92842.4	9284.24			Cherries	246.8						03794: Gross value. Commercial roundwood removals (NOK 1 000), by region, contents and year
							Cultivated land	254.4	91008.8	9100.88			Black currant	246
							Open fields and gardens	227.4	79887	7988.7			Strawberry	541.6							Gross value	Gross value/ha							07513: Felled roe deer, by region, contents and interval (year)
CORINE							Grain and oil seeds	223.6	78407	7840.7			Raspberry	683.2							2013-2017
Corine name	Area (m2)	Hectare					Wheat	105.6	20979.4	2097.94			Cauliflower	1594.2						Marker	25633.6	888.513									Roe deer felled
Discontinuous urban fabric	6.843e+06	684.3					Barley	148.2	25385.2	2538.52			Early cabbage	2593.6						Aurskog-Høland	66488.4	983.12									2013-2017
Sport and leisure facilities	1.24064e+06	124.064					Oats	178.2	28451.4	2845.14			Winter cabbage	4262.4															Marker		175
Non-irrigated arable land	1.40619e+08	14061.9					Potato	4	45.2	4.52			Brussels sprouts	738															Aurskog-Høland		305
Complex cultivation patterns	4.67425e+06	467.425					Crops for green fodder and silage	7.6	252	25.2			Red cabbage	3631															Study area
Land principally occupied by agriculture, with significant areas of natural vegetation	2.48353e+07	2483.53					Vegetables, field grown	3.8	96.6	9.66			Chinese cabbage	2373.2
Broad-leaved forest	602420	60.242					Meadows for mowing and pastures	110.8	12955.4	1295.54			Broccoli	815						Study area	Ha	M3 removed	M3/ha	Gross value/ha	Total value	ES contribution	ES value		07514: Felled small game, by region, small game, contents and interval (year)
Coniferous forest	6.73593e+08	67359.3					Cultivatind meadows	106	11121.8	1112.18			Table swedes	2603.2						Total productive forest	70135.8	186582	2.66029	935.816	6.56342e+07	0.92	6.03835e+07
Mixed forest	312660	31.266					Permanent grassland and surface cultivated land	46	1833.6	183.36			Carrot	3382.6						Low	26523.7	37513.6	1.41434	497.526	1.31962e+07	0.92	1.21405e+07
Transitional woodland-shrub	4.48522e+07	4485.22											Leek	2096.4						Medium	25438.9	71958.8	2.82869	995.053	2.53131e+07	0.92	2.3288e+07				Marker	Aurskog-Høland	Study area	Weight (kg)
Peat bogs	4.44983e+07	4449.83											Beetroots	2543.8						High or very high	18173.2	77109.3	4.24303	1492.58	2.71249e+07	0.92	2.49549e+07		2013-2017	Capercaillie	37.5	140	158.75	79.375
Water bodies	6.40873e+07	6408.73				Study area	Total holdings			11232.8			Onion	2778.2																Black Grouse	44	180	202	101
Total	1.00616e+09	100616					Cultivated land			11013.1			Root celery	1869																Willow Ptarmigan	0	0	0	0
							Open fields and gardens			9484.8			Celery	2168						Plant growth (AR50)	Ha	Average annual growth m3 per ha	Leftover							Ptarmigan	0	0	0	0
							Grain and oil seeds			9293.15			Turnip-rooted parsley	0						Low	27113.7	2	2023.48							Hazel Grouse	0		0	0
							Wheat			2803.34			Curled parsley in field grown	0						Medium	26004.8	4	4046.97							Wood Pigeon	290	640	785	392.5
AR50							Barley			2880.82			Ridge cucumber	2235.4						High or very high	18577.4	6	6070.45							Raven		35	35	17.5
							Oats			3227.95			Iceberg lettuce	1956.6							71695.9	3.76188	12140.9							Hooded Crow	52	250	276	138
Landcover_	Sum_Shape_	Hectare					Potato						Other lettuces field-grown	1804.6																Magpie	30	343.333	358.333	179.167
Agriculture	1.35171e+08	13517.1					Crops for green fodder and silage			34.9375			Radishes	438																Jay	30	426.667	441.667	220.833
Bog	5.57428e+07	5574.28					Vegetables, field grown			9.66			Sweet corn	405.2						Value per m3	351.772									Thrush	0	20	20	10
Buildings and infratructure	1.16298e+07	1162.98					Meadows for mowing and pastures			1748.01			Turnips	994.2																Woodcock			0	0
Forest	7.23239e+08	72323.9					Cultivatind meadows			1528.34			Cucumber in greenhouse	64.4																Snipe	0	0	0	0
Freshwater	7.85122e+07	7851.22					Permanent grassland and surface cultivated land			219.67			Tomato in greenhouse	34																Mallard		115	115	57.5
Natural grassland or shrubbery	1.07631e+06	107.631											Bilberry	161																Common Teal	0		0	0
Not mapped	1315.63	0.131563											Other berries	253.4																Wigeon	0	0	0	0
		100537					AR50						Curled parsley in greenhouse	0						ALTERNATIVE DATA										Goldeneye	0	0	0	0
							Pasture agriculture			253.233			Rapid lettuce in greenhouse	30.3333						Marker kommune										Merganser	0	0	0	0
	Study area						Surface cultivated agriculture			13233.6			Head/root lettuce in greenhouse	23.75						Totalt daa skog: 307.000										Tufted Duck	0	0	0	0
Population	18138						Unspecified agriculture			30.2126			Other lettuce in greenhouse	14						Antall daa produktiv skog: 274.000										Common Eider	0	0	0	0
							Total			13517.1										Gjennomsnittsstørrelse skogbruksareal: 730 daa										Long-Tailed Duck	0	0	0	0
River order	Length (m)																			Årlig tilvekst: ca 86.000 m³										Common Scoter	0	0	0	0
1	766069	33.3333	2.55356e+07				FINAL						09832: Average entrepreneurial income from agriculture for holders (NOK), by region, type of farming, contents and year							Gjennomsnittlig avvirkning: ca 60.000 m³/ år.										Greylag Goose	30	52	67	33.5
2	393155	66.6667	2.62104e+07				Grains			11166.8	0.826129																			Canada Goose	36.6667		18.3333	9.16667
3	191831	100	1.91831e+07				Pastures			253.233	0.0187343				Farm income	Income/ha														Pink-footed Goose	0	0	0	0
4	88263.8	133.333	1.17685e+07				Meadows for mowing			1836.49	0.135864				2013-2017															Shag	0	0	0	0
5	72464.9	166.667	1.20775e+07				Other agriculture			260.503	0.0192722		Østfold (-2019)	Cereals and oil seeds	109900															Cormorant	0	0	0	0
6	31706.5	200	6.34129e+06				Total			13517.1				Other field crops	142340															Gulls	0	0	0	0
	1.54349e+06		1.01116e+08																											Beaver			0	0
													Akershus and Oslo	Cereals and oil seeds	142800															Mountain Hare	40	90	110	55
														Other field crops	218380															Red Squirrel	0	50	50	25
																	ES contribution	ES value												Red fox	64		32	16
													Average	Cereals and oil seeds	126350	3833.43	0.267167	1024.17												Badger	0	50	50	25
														Other field crops	180360	5472.09	0.079	432.295												American mink		20	20	10
														Grass		11711.7	0.3005	3519.36												Pine marten			0	0
																														Stoat	0	0	0	0
																														Wild boar	0	0	0	0
													05980: Holdings, by region, contents and year
														Average area, grain and oil seeds (decares)	Average area, potatoe (decares)		Average area, meadows for mowing and pastures (decares)
														2013-2017	2013-2017		2013-2017
													Østfold (-2019)	306.02	63.12		145.3
													Akershus and Oslo	353.18	94.48		162.7
													Total	329.6	78.8		154
[truncated: 17 more columns]

## Sheet: Halden_ES
			Unit	Area used (ha)	Quantity/ha	Total quantity	Value in euro/ha	Total value in euro
Agriculture (CICES 1.1.1.1/1.1.3)	Grains		Kg	11166.8	4740	5.29309e+07	102.417	1.14367e+06
	Grazing and fodder		Kg	2089.72	10921.4	2.28227e+07	351.936	735448
	Other crops		Kg	260.503	29450	7.67182e+06	43.2295	11261.4
Forestry (CICES 1.1.1.2)	Roundwood removal		m3	70135.8	2.66029	186582	86.0951	6.03835e+06
Game (CICES 1.1.6.1)	Hunted big game		Kg	85948.6	1.35546	116500	9.48823	815500
	Hunted small game		Kg	85948.6	0.0159344	1369.54	0.014341	1232.59
Peat (CICES 1.1.5.2)	Milled peat		Kg
Hydropower (CICES 4.2.1.3)	Electricity generated		MWh	100537	0.121348	12200	3.6186	363804
Foraging (CICES 1.1.5.1)	Berries gathered		Kg	78005.8	0.155738	12148.5	0.186886	14578.2
	Mushrooms gathered		Kg	78005.8	0.0934431	7289.1	0.280329	21867.3
Water consumption (CICES 4.2.1.1/4.2.2.1)	Water consumed from catchment		L	100537	8793.59	8.84083e+08	25.6851	2.58231e+06
Recreation (CICES 3.1.1)	Value of hunting		Hunters	85948.6	0.0174872	1503	1.05534	90705.4
	Value of fishing		Fishers	8040.69	0.238033	1913.95	3.30345	26562
	Value of recreational trips - inhabitants		Day trips	99374.1	5.879	584220	163.487	1.62464e+07
	Value of recreational trips - national visitors		Day trips	99374.1	0.611169	60734.4	16.9958	1.68894e+06
	Value of recreational trips - international visitors		Day trips	99374.1	0.0434991	4322.69	1.20965	120208
Carbon sequestration (CICES 2.2.6.1)	Carbon stored in biomass		Ton	78005.8	0.445735	34769.9	105.447	8.22551e+06
	Carbon stored in lakes		Ton	7851.22	0.185	1452.47	43.7654	343612
Flood prevention (CICES 2.2.1.3)	Water prevented from flooding land		m3	6202.31	5727.93	3.55264e+07	14.1859	87985.7
Total							383.519	3.85579e+07

## Sheet: Orre_sources
Land use and population (reference)						Farms (reference)							Crop production (CICES 1.1.1.1)							Forestry (CICES 1.1.1.2)									Game (CICES 1.1.6.1)									Flood prevention (CICES 2.2.1.3)
This contains information from SSB on land use in the study area municipalities, for use with converting municipal statistics to study area. The fractions indicate the part of the municipality that's within the study area. This also contains data on land use from CORINE (European, low resolution), and from a more detailed land use set from NIBIO, called AR50. Population is taken from SSB GIS data.						This contains data on farm holdings and area for different types of farm land use for the two municpalities in the catchment. I convert these to study area values by taking the fraction of municipality within the study area. It also contains AR50 data on agricultural land. I then use these two to split out land use in the study area over grains, pastures, meadows for mowing and other agriculture.							This contains crop yield data from SSB on Rogaland, average entrepreneurial income, and average farm size for different types. I combine those two to calculate average entrepreneurial income/ha. I compile into grains, hay and other crops. For ES production, I multiply average yields with the different land use types according to AR50. For value, I multiply average income/ha with area according to…							Forest area for different tree species and total felling for different species are taken from municipal statistics: I use these to calculate removal per ha, which I then multiply with area of productive forest from AR50 to reach total removal. Gross value of roundwood removal per municipality was available and is used to convert to gross value/ha, which I multiplied by area of productive forest f…									AU has statistics on shot animals and average weight per municpality. I calculate for the study area by taking the area fraction in the study area for each municipality. For small game I assume an average weight of 500g per animal. Meat value for large game is taken from the statsskogen website and a local hunting site. For small game no value was available, so I take 9 NOK/kg, based on the Danis…									I used GIS data on areas that get flooded. For Haldenvassdraget and Orrevassdraget this is data simulating a 1/500 year flood. For the other catchments it is data on 1/100 year floods. I defined flood areas along the main waterways (downstream) and along the tributaries (upstream), then calculated how much extra area and how much extra depth of flooding you would recieve downstream if you added a…
10206: Area of agricultural properties, by region, area classification, contents and year						08646: Holdings cultivating, by region, crop, contents and year
						06462: Agricultural area (decares), by region, crop, contents and year							07480: Production per decare (kg), by contents and year																03432: Moose, felled, by region, age, sex, contents and interval (year)
		Area (decares)	Area (hectares)					Holdings	Agricultural area				05774: Yield per decare (kg), by region, contents and year	2013-2017															10817: Estimated carcass weight for moose, by region, age, sex, contents and interval (year)									Upstream m3	4.04321e+06
		2015						2013-2017	2013-2017	Ha			Wheat	490						03795: Commercial roundwood removals (m³), by region, assortment, contents and year											Felled moose	Fellingsavgift	Avgift value	Average weight	Average value/kg	Base price deduction		Upstream flooded m2	8.48375e+06
Klepp 2015	All land	92800	9280			Klepp	Total holdings	315.2	74340.6	7434.06			Barley	408																	2013-2017							Benefit	67177.1
x0.5	Agricultural land	74600	7460				Cultivated land	268.6	67127.4	6712.74			Oats	412								Quantity removed							Klepp	Both sexes	0
	Productive forest	4100	410				Open fields and gardens	120	13749	1374.9			Rye and triticale	557								2013-2017							Time	Both sexes	0
	Unproductive forest	500	50				Grain and oil seeds	59.4	7444.6	744.46			Potato	2396						Klepp	Spruce	663.2							Study area		0	562	0	0	70	4000
Time 2015	All land	160000	16000				Wheat	0.75	28.25	2.825			Hay	733							Pine	35.8
x0.25	Agricultural land	81700	8170				Barley	57	7139.6	713.96			Fodder and silage for fodder	2945.42							Broad-leaved	0
	Productive forest	11900	1190				Oats	4	359	35.9											Fuelwood	0
	Unproductive forest	2300	230				Potato	31.2	1799.8	179.98			10507: Yield and area, by horticultural crop, contents and year							Time	Spruce	7317.4							03434: Felled red deer, by region, age, sex, contents and interval (year)
							Crops for green fodder and silage	9.6	443	44.3				Yield per decare (kg)							Pine	97.4							10818: Estimated carcass weight for red deer, by region, age, sex, contents and interval (year)
							Vegetables, field grown	37.6	3723.6	372.36				2013-2017							Broad-leaved	0									Felled red deer	Fellingsavgift	Avgift value	Average weight	Average value/kg	Base price deduction
Study area	All land	86400	8640				Meadows for mowing and pastures	242.2	60591.6	6059.16			Apples	857.4							Fuelwood	0									2013-2017
	Agricultural land	57725	5772.5				Cultivatind meadows	237.8	53378.4	5337.84			Pears	379.4															Klepp	Both sexes	0
	Productive forest	5025	502.5				Permanent grassland and surface cultivated land	140.2	7213.2	721.32			Plums	366								Quantity removed	Quantity removed / ha						Time	Both sexes	2.4
	Unproductive forest	825	82.5			Time	Total holdings	264.4	79959.8	7995.98			Sweet cherries	401.2						Total		8113.8	5.07112						Study area		0.6	430	258	102	80	3600
							Cultivated land	226.8	42469.4	4246.94			Cherries	246.8
							Open fields and gardens	40	3317	331.7			Black currant	246															07513: Felled roe deer, by region, contents and interval (year)
CORINE							Grain and oil seeds	21.2	1826	182.6			Strawberry	541.6						03794: Gross value. Commercial roundwood removals (NOK 1 000), by region, contents and year
Corine name	Area (m2)	Hectare					Wheat	0	0	0			Raspberry	683.2																	Roe deer felled	Fellingsavgift	Avgift value	Average weight	Average value/kg	Base price deduction
Discontinuous urban fabric	7.0472e+06	704.72					Barley	21	1759	175.9			Cauliflower	1594.2						2013-2017	Gross value	Gross value/ha									2013-2017
Industrial or commercial units	504212	50.4212					Oats	0	0	0			Early cabbage	2593.6															Klepp		32
Construction sites	170010	17.001					Potato	4.2	83.2	8.32			Winter cabbage	4262.4						Klepp	71.2	173.659							Time		77
Green urban areas	101535	10.1535					Crops for green fodder and silage	13.2	1105.6	110.56			Brussels sprouts	738						Time	1865	1567.23							Study area		35.25	0		17	29.4118
Non-irrigated arable land	5.16872e+07	5168.72					Vegetables, field grown			0			Red cabbage	3631
Pastures	7.87614e+06	787.614					Meadows for mowing and pastures	222.4	76642.8	7664.28			Chinese cabbage	2373.2															07514: Felled small game, by region, small game, contents and interval (year)
Complex cultivation patterns	4.51952e+06	451.952					Cultivatind meadows	218.2	39152.4	3915.24			Broccoli	815
Land principally occupied by agriculture	6.99597e+06	699.597					Permanent grassland and surface cultivated land	204.4	37490.4	3749.04			Table swedes	2603.2						Study area	Ha	M3 removed	M3/ha	Gross value/ha	Total value	ES contribution	ES value				Felled small game
Coniferous forest	2.59925e+06	259.925											Carrot	3382.6						Total productive forest	656.506	3329.22	5.07112	1567.23	1.02889e+06	0.92	946582		2018-2019		K-1120 Klepp	K-1121 Time		Study area	Weight (kg)
Moors and heathland	5.17527e+06	517.527											Leek	2096.4						Low	149.097	82.4364	0.552906	170.875	25476.9	0.92	23438.8			Capercaillie	0	0		0	0
Water bodies	1.50694e+07	1506.94				Study area	Total holdings			5716.03			Beetroots	2543.8						Medium	54.1733	239.622	4.42325	1367	74055	0.92	68130.6			Black Grouse	0	0		0	0
Sea and ocean	61.8755	0.00618755					Cultivated land			4418.1			Onion	2778.2						High or very high	453.236	3007.16	6.63488	2050.5	929362	0.92	855013			Willow Ptarmigan	0	0		0	0
Total	1.01746e+08	10174.6					Open fields and gardens			770.375			Root celery	1869																Ptarmigan	0	0		0	0
							Grain and oil seeds			417.88			Celery	2168																Hazel Grouse	0	0		0	0
							Wheat			1.4125			Turnip-rooted parsley	0						Plant growth (AR50)	Ha	Average annual growth m3 per ha								Wood Pigeon	306	130		185.5	92.75
AR50							Barley			400.955			Curled parsley in field grown	0						Very low	216.977	0.5								Raven	0	0		0	0
							Oats			17.95			Ridge cucumber	2235.4						Medium	78.8372	4								Hooded Crow	306	122		183.5	91.75
AR50 name	Area (m2)	Hectare					Potato			92.07			Iceberg lettuce	1956.6						High or very high	659.584	6								Magpie	64	40		42	21
Agriculture	6.324e+07	6324					Crops for green fodder and silage			49.79			Other lettuces field-grown	1804.6							955.398	4.58588								Jay	0	0		0	0
Built area	7.81032e+06	781.032					Vegetables, field grown			186.18			Radishes	438																Thrush	60	90		52.5	26.25
Forest	7.6429e+06	764.29					Meadows for mowing and pastures			4945.65			Sweet corn	405.2																Woodcock	0	0		0	0
Marsh	1.91108e+06	191.108					Cultivatind meadows			3647.73			Turnips	994.2						Value per m3	309.049									Snipe	20	0		10	5
Natural grassland or shrubbery	6.14579e+06	614.579					Permanent grassland and surface cultivated land			1297.92			Cucumber in greenhouse	64.4																Mallard	930	204		516	258
Water	1.56292e+07	1562.92											Tomato in greenhouse	34																Common Teal	194	50		109.5	54.75
Total	1.02379e+08	10237.9											Bilberry	161																Wigeon	312	55		169.75	84.875
							AR50						Other berries	253.4																Goldeneye	34	0		17	8.5
							Pasture agriculture		1.39832e+07	1398.32			Curled parsley in greenhouse	0																Merganser	0	0		0	0
							Surface cultivated agriculture		4.90245e+07	4902.45			Rapid lettuce in greenhouse	30.3333																Tufted Duck	30	0		15	7.5
	Study area						Unspecified agriculture		232253	23.2253			Head/root lettuce in greenhouse	23.75																Common Eider	0	0		0	0
Population	35672						Total		6.324e+07	6324			Other lettuce in greenhouse	14																Long-Tailed Duck	0	0		0	0
																														Common Scoter	0	0		0	0
							FINAL																							Greylag Goose	390	68		212	106
							Grains			463.691	0.0733225		09832: Average entrepreneurial income from agriculture for holders (NOK), by region, type of farming, contents and year																	Canada Goose	50	0		25	12.5
							Pastures			1398.32	0.221113																			Pink-footed Goose	30	0		15	7.5
							Meadows for mowing			4047.62	0.640042		2013-2017		Farm income	Income/ha	ES contribution	ES Value												Shag	0	0		0	0
							Other agriculture			414.364	0.0655224			Cereals and oil seeds	68400	6495.73	0.267167	1735.44												Cormorant	35	0		17.5	8.75
							Total			6324				Other field crops	142000	13485.3	0.079	1065.34												Gulls	0	0		0	0
														Grass		5444.79	0.3005	1636.16												Beaver	0	0		0	0
																														Mountain Hare	40	30		27.5	13.75
																														Red Squirrel	0	0		0	0
													05980: Holdings, by region, contents and year																	Red fox	0	44		11	5.5
																														Badger	0	0		0	0
														Average area, grain and oil seeds (decares)	Average area, potatoe (decares)	Average area, meadows for mowing and pastures (decares)														American mink	32	30		23.5	11.75
														2013-2017	2013-2017	2018														Pine marten	0	0		0	0
													Total	105.3	48	260.8														Stoat	0	0		0	0
																														Wild boar	0	0		0	0
																														TOTAL					816.125
[truncated: 5 more columns]

## Sheet: Orre_ES
			Unit	Area used (ha)	Quantity/ha	Total quantity	Value in euro/ha	Total value in euro
Agriculture (CICES 1.1.1.1/1.1.3)	Grains		Kg	463.691	4667.5	2.16428e+06	173.544	80470.9
	Grazing and fodder		Kg	5445.94	18392.1	1.00162e+08	163.616	891042
	Other crops		Kg	414.364	18990.7	7.86905e+06	106.534	44143.7
Forestry (CICES 1.1.1.2)	Roundwood removal		m3	656.506	5.07112	3329.22	144.185	94658.2
Game (CICES 1.1.6.1)	Hunted big game		Kg	7702.87	0.0857408	660.45	0.292372	2252.1
	Hunted small game		Kg	7702.87	0.105951	816.125	0.0953557	734.513
Peat (CICES 1.1.5.2)	Milled peat		Kg
Hydropower (CICES 4.2.1.3)	Electricity generated		MWh
Foraging (CICES 1.1.5.1)	Berries gathered		Kg	1569.98	3.20019	5024.23	3.84023	6029.07
	Mushrooms gathered		Kg	1569.98	1.92011	3014.54	5.76034	9043.61
Water consumption (CICES 4.2.1.1/4.2.2.1)	Water consumed from catchment		L
Recreation (CICES 3.1.1)	Value of hunting		Hunters	7702.87	0.0356685	274.75	1.57655	12144
	Value of fishing		Fishers	0	0	0	0	0
	Value of recreational trips - inhabitants		Day trips	9456.89	118.108	1.11693e+06	6252.41	5.91283e+07
	Value of recreational trips - national visitors		Day trips	9456.89	22.4676	212473	1189.39	1.12479e+07
	Value of recreational trips - international visitors		Day trips	9456.89	4.19588	39680	222.122	2.10058e+06
Carbon sequestration (CICES 2.2.6.1)	Carbon stored in biomass		Ton	2941.79	0.186541	548.763	4.10763	12083.8
	Carbon stored in lakes		Ton	1562.92	0.185	289.14	4.0737	6366.86
Flood prevention (CICES 2.2.1.3)	Water prevented from flooding land		m3	848.375	4765.83	4.04321e+06	79.1832	67177.1
Total							7199.02	7.3703e+07

## Sheet: Odense_sources
Land use and population (reference)						Farms (reference)							Crop production (CICES 1.1.1.1)									Forestry (CICES 1.1.1.2)									Game (CICES 1.1.6.1)										Flood prevention (CICES 2.2.1.3)
This contains information from Statbank on land use in the study area municipalities, for use with converting municipal statistics to study area. The fractions indicate the part of the municipality that's within the study area. This also contains data on land use from CORINE (European, low resolution), and from a more detailed land use set from AU, called VP2. Population is taken from the modelle…						This contains data on farm holdings and area for different types of farm land use for Fyn province. I do not use these directly for study area farm land though. For that I use GIS data on agricultural fields, and convert those values to the VP2 GIS dataset areal.							This contains crop yield data from Statbank on Fyn province, and national producer prices for different crops. I compile into grains, hay and other crops. When converting from Fyn to study area, I take the ratio of total agricultural land for each crop type from the Fyn statistics and multiply with the VP2 land use data. For ES production, I multiply average yields with land use per crop. For val…									Forest area for different tree species and total felling for different species are taken from provincial statistics, taking the fraction of study area over total province area. Value per m3 per tree species is taken by dividing total national value of forestry products over total national felling. I calculate ES production by summing total felling per tree type in the study area. I calculate valu…									AU has statistics on shot animals per municpality. I calculate for the study are by taking the area fraction in the study area for each municipality. For large game I assume slaughterweight as half of live weight. For small game I assume an average weight of 500g per animal. Meat value is taken from a website for selling game meat. For all small game I assume the average value for the small game …										I used GIS data on areas that get flooded. For Haldenvassdraget and Orrevassdraget this is data simulating a 1/500 year flood. For the other catchments it is data on 1/100 year floods. I defined flood areas along the main waterways (downstream) and along the tributaries (upstream), then calculated how much extra area and how much extra depth of flooding you would recieve downstream if you added a…
						BDF11																Land cover with tree species									Number of animals 2018			Assens	Faaborg	Kerteminde	Nordfyn	Odense	Total
Study area / Fyn ratio	0.245733					2013-2017		Holdings	Ha				HST77									SKOV11		Ha								Partridge	Agerhøne	270	255	237	327	82	554.5		Upstream m3	1.93932e+07
						Fyn	All farms	3075.6	230408				2013-2017											2013-2017								Garganey	Atlingand	8	28		14	9	25		Upstream flooded m2	37115625
AREALDK							Farms, cereals and industrial seeds	1128.6	85738													Province Fyn	Total forest area	36563.8								Muskrat	Bisamrotte	1		34			25.75		Benefit	1.69277e+06
							Farms, other field crops farms	456.6	32140.4				Province Fyn		Area (1000 hectare)	Average yield, hkg per hectare	Production (million kg)						Auxiliary areas	668									Bjergand	4	8	5	4	3	11.75
		Area (sqkm)	Area (hectares)				Farms, horticultur and green house	129.4	671.8					CEREALS (GRAIN), TOTAL	134	73.7	987.32						Total wooded area	35895.5									Blisgås	5	10	12	57	11	52.25
		2018					Farms, horticulture and free land crops	48.2	4399.8					Winter wheat	74.48	81.58	607.66						Temporarily unstocked	610.5									Blishøne	229	260	44	150	59	289.25
Assensx0.25	All land	511	51100				Farms, fruit plantations and nursery	94	1834.8					Spring wheat	0.96	45.32	4.4						Broadleaves, total	24112.2									Bramgås	87	72	151	157	31	262.5
	Agricultural land	334.8	33480				Farms, mixed hoticulture	62.4	2733.4					Rye	5.86	69.6	40.76						Beech	8103									Canadagås	4	10	6	6	6	17
	Forest	57.5	5750				Dairy cattle farms	186.6	28519					Triticale	0.36	56.56	1.94						Oak	4170.75									Dådyr	116	422	63	356	33	392.75
							Farms specialised in cattle rearing/fattening	183.2	4397					Winter barley	12.94	68.52	88.78						Ash	2293									Dobbeltbekkasin	66	77	36	45	14	99.25
Faaborg x0.75	All land	633	63300				Other grazing livestock farms	241.6	2768.6					Spring barley	36.14	62.3	224.7						Sycamore maple	4015.75									Ederfugl	933	1068	379	1087	174	1502
	Agricultural land	403.9	40390				Pig farms	237.2	41108					Oats and dredge corn	2.38	53.32	12.7						Birch	2239.25									Fasan	17328	27352	6107	16590	6166	30211.2
	Forest	85.9	8590				Poultry farms	24.6	2268					Grain maize	0.86	77.44	6.46						Other broadleaves	3290.25									Fløjlsand	39	15	17	212	3	135.25
							Farms fur animals	43.8	1562.2					RAPE, TOTAL	24.22	40.1	97.86						Conifers, total	11022.8									Gråand	18267	16453	4141	15692	5524	25155.8
Kerteminde x0.5	All land	205.4	20540				Farms with mixed livestock	16.2	2549					Winter rape	25.05	43	107.5						Norway spruce	2528.5									Grågås	913	1541	452	1544	516	2240.5
	Agricultural land	142.3	14230				Other farms	224.2	19717.4					Spring rape	0.15	20.8	0.4						Sitka spruce	1273.5									Hare	741	1008	384	741	304	1399.75
	Forest	13.9	1390											PULSES, TOTAL	0.96	39.42	4.02						Pine species	245.25									Havlit	29	43		14		25
														Field peas	0.36	39.42	1.46						Nordmann fir	3646.75								Marten	Husmår	41	127	28	72	25	124
Nordfyns x0.5	All land	449.4	44940				FROM GIS DATABASE							STRAW, TOTAL	98.34	41.12	404.26						Noble fir	1546.5									Husskade	187	163	154	178	159	451
	Agricultural land	320.3	32030					Ha	Ha in VP2					Straw from cereals	92.26	41.42	381.92						Other fir species	496									Hvinand	33	5	8	65	106	154
	Forest	35.5	3550				Grains	38125	38810.2	0.526808				ROOT CROPS (ROOT), TOTAL	1.7		78.88						Other conifers	1286								Polecat	Ilder	19	11	1	9	7	19.75
							Grass	7573.35	7709.46	0.104648				Seed potatoes	0.1	320.68	3.76						Unknown	150.25									Knarand	44	117	52	56	32	139.25
Odense	All land	304.6	30460				Other	26671.5	27150.8	0.368544				Potatoes for flour manufacturing	0.1	488.6	3.56																Kortnæbbend gås	2	67	5	9	4	29.5
	Agricultural land	134.2	13420				Total	72369.8	73670.4					Potatoes for human consumption	0.9	375.62	33.48					Study area	Total forest area	8984.91									Krage	819	841	296	1016	513	1658
	Forest	29.2	2920											Beets for sugar production	0.54	596.4	31.92						Auxiliary areas	164.15									Krikand	2372	1971	1099	2838	639	3968
														Fodder beets	0.1	703.4	7.2						Total wooded area	8820.7									Krondyr	5	5		1	2	5
Study area	All land	1234.5	123450											GRASS, GREEN FODDER AND AFTERMATH, TOTAL	39.88		1215.02						Temporarily unstocked	150.02									Mink	8	22	6	8	3	19
	Agricultural land	752.125	75212.5											Lucerne	0.42	612.5	25.9						Broadleaves, total	5925.17									Muflon	3			5		3.25
	Forest	132.7	13270											Maize for green fodder	10.28	402.08	413.92						Beech	1991.17									Nilgås	4	3				1.75
	Unproductive	42.7191	4271.91											Cereals for green fodder	0.96	212.74	20.16						Oak	1024.89									Pibeand	432	364	333	458	438	1115.75
	Productive forest	89.9809	8998.09											Grass and clover in rotation	10.52	487.98	506.36						Ash	563.465									Rådyr	773	1025	267	551	330	1255.25
														Permanent grassland out of rotation	14.76	158.78	236.44						Sycamore maple	986.802									Ræv	360	430	130	377	128	611.5
CORINE														Aftermath, cereals silage and silage	2.9	46.34	12.22						Birch	550.257									Råge	383	1294	402	35	555	1293.25
Corine name	Area (m2)	Hectare												TOTAL	299.1								Other broadleaves	808.522									Ringdue	2855	3224	1922	6196	5018	11077.2
Built-up area	1.52777e+08	15277.7																					Conifers, total	2708.65									Sædgås	3			1		1.25
Cropland	7.98121e+08	79812.1													Area (1000 hectare)	Average yield, hkg per hectare	Production (million kg)	Value (kr)	ES contribution	ES value (kr)			Norway spruce	621.335									Sika	2			1		1
Forest	7.72741e+07	7727.41											Study area	CEREALS (GRAIN), TOTAL	38.8102	55	213.456						Sitka spruce	312.941									Skarv	1	36	108	23	4	105.75
Mixed agriculture	1.33033e+08	13303.3												Winter wheat	21.5715	69.3	149.49	2.00317e+08	0.2	4.00635e+07			Pine species	60.266									Skeand	6	24	10	20	3	28
Other natural area	1.73406e+07	1734.06												Spring wheat	0.278043	38.6	1.07325	1.43815e+06	0.2	287630			Nordmann fir	896.126									Skovsneppe	415	590	122	421	171	724.25
Pasture	530838	53.0838												Rye	1.69722	64.4	10.9301	1.24603e+07	0.259	3.22722e+06			Noble fir	380.026									Sølvmåge	201	131	202	160	137	451.5
Water	6.60376e+06	660.376												Triticale	0.104266	55.2	0.575549	661881	0.259	171427			Other fir species	121.883									Sortand	500	106	87	230	16	347.75
Wetland	8.53292e+06	853.292												Winter barley	3.74779	54.3	20.3505	2.62521e+07	0.296	7.77063e+06			Other conifers	316.012									Spidsand	21	18	19	45	40	86.5
total m2	1.19421e+09	119421												Spring barley	10.4672	42.5	44.4854	5.73862e+07	0.296	1.69863e+07			Unknown	36.9214									Taffeland	4	2		7	3	8
														Oats and dredge corn	0.689315	34.8	2.39882	2.78263e+06	0.301	837570													Troldand	88	130	26	42	39	134
														Grain maize	0.24908	43.5	1.0835	1.10517e+06	0.259	286239													Tyrkerdue	55	28	6	58	21	75.25
														RAPE, TOTAL	4.70314	38	17.8719	4.86116e+07	0.239	1.16182e+07													Vildkanin	8	2		11	3	11
														Winter rape						0													Vildsvin	1					0.25
VP2														Spring rape						0				1000m3
														PULSES, TOTAL	0.186417	27.7	0.516374	815871	0.185	150936		SKOV55	Province Fyn	2013-2017		Study area
Landcover_	M2	Hectare	Percent											Field peas						0			Felling, total	258.58		63.5416
Airfield	244246	24.4246	0.000217062											STRAW, TOTAL	19.0961	31.1	59.3887	3.20699e+07	0.247	7.92127e+06			Broadleaves, total	140.62		34.555						Slaughterweight	0.5*body weight
Built (under 80%)	9.57141e+07	9571.41	0.0850614																	0			Beech, total	34.4		8.45321						Rådyr	12.5
Coast	665412	66.5412	0.000591354											ROOT CROPS (ROOT), TOTAL						0			Oak, total	5.56		1.36627						Dådyr	27.5
Densely built (over 80%)	1168300	116.83	0.00103827											Seed potatoes	0.0194184	200	0.388368	788387	0.222	175022			Other broadleaved, total	25.52		6.2711						Sika	27.5
Dry nature	8.52084e+06	852.084	0.0075725											Potatoes for flour manufacturing	0.0194184	433	0.840817	529715	0.222	117597			Conifer, total	117.94		28.9817						Krondyr	85
Extensive agriculture	2.73782e+07	2737.82	0.0243311											Potatoes for human consumption	0.174766	243.5	4.25554	7.78764e+06	0.222	1.72886e+06
Forest	1.27083e+08	12708.3	0.112939											Beets for sugar production	0.104859	614	6.43837	1.35206e+06	0.211	285284
Industry	1.86634e+07	1866.34	0.0165863											Fodder beets	0.0194184	700	1.35929	285451	0.211	60230.1
Intensive agriculture	6.76266e+08	67626.6	0.600999											GRASS, GREEN FODDER AND AFTERMATH, TOTAL						0				Units: m DKK		Value per m3	Total value	ES contribution	ES value
Lake	1.55545e+07	1555.45	0.0138233											Lucerne	0.0815573	411.4	3.35527	4.29474e+06	0.247	1.0608e+06		SKOV9		2013-2017								Meat value
Other built	3.37427e+06	337.427	0.00299872											Maize for green fodder	1.99621	328.4	65.5556	6.68667e+07	0.01	668667		National	Value of forestry sales, total	1308.4		348.617	2.21517e+07	0.67	1.48416e+07			Sika 30 kr. kg. + moms		I take an average of 6 kr per bird for all small game
Parcs and recreation	1.36904e+07	1369.04	0.0121667											Cereals for green fodder	0.186417	122.7	2.28733	2.33308e+06	0.247	576271			Beech	96.2		336.693	2.84614e+06	0.67	1.90691e+06			Rådyr 25 kr. kg. + moms		I take an average weight of meat for all small game of 500g
Path	8.72164e+06	872.164	0.00775095											Grass and clover in rotation	7.70946	340.5	262.507	3.36009e+08	0.247	8.29942e+07			Oak	37.2		721.769	986135	0.67	660711			Dådyr 25 kr. kg. + moms
Quarry	1.78305e+06	178.305	0.0015846											Permanent grassland out of rotation	7.70946				0.247	0			Other broadleaves	46		247.445	1.55175e+06	0.67	1.03967e+06			Krondyr 25 kr. kg. + moms
Railroad	1.43135e+06	143.135	0.00127205											Aftermath, cereals silage and silage	0.159902	30.8	0.492497	502347	0.247	124080			Conifers	476.8		173.051	5.01531e+06	0.67	3.36026e+06			Rålam 10 kr. kg. + moms
Road	387488	38.7488	0.000344361																													Fasanhøne 4 kr. + moms
Sea	221635	22.1635	0.000196968																													Fasankok 6 kr. + moms
Unclassified	3.45706e+07	3457.06	0.030723										Value									SKOV6										Gråand 8 kr. + moms
Unclassified agriculture	3.30605e+07	3306.05	0.029381												2019							Units: 1,000 m3		Farms, total
Watercourse	6.55254e+06	655.254	0.00582326										LPRIS31	Soft wheat (DKK per 100 kg)	134									All Denmark
Wet nature	5.01844e+07	5018.44	0.044599											Rye (DKK per 100 kg)	114									2018
Total	1.12524e+09	112524												Barley (DKK per 100 kg)	129								Broadleaves, total	997.86
														Oats (DKK per 100 kg)	116								Beech, total	285.72
														Triticale (DKK per 100 kg)	115								Oak, total	51.54
														Rape (DKK per 100 kg)	272								Other broadleaved, total	185.9
Population	Study area	Denmark	Syddanmark											Dried peas (DKK per 100 kg)	158								Conifer, total	2755.26
	269109	5822763	1220763											Sugar beet, unit value (DKK per 100 kg)	21								Total felling, Denmark	3753.12
														Maize, silage (DKK per 100 fodder units)	102
														Grasses (DKK per 100 fodder units)	128
														Straw for energy (DKK per 100 kg)	54
														Potatoes for consumption (DKK per 100 kg)	183
														Potatoes for industrial use (DKK per 100 kg)	63
														Seeds potatoes (DKK per 100 kg)	203
														White clover seeds (DKK per 100 kg)	2990
														Perennial Ryegrass seeds (DKK per 100 kg)	875
														Red fescue seeds (DKK per 100 kg)	935
														Kentucky Bluegrass seeds (DKK per 100 kg)	1910
														Christmas trees (DKK per unit)	68
														Christmas branches (DKK per 100 units)	611
														Tomatoes, standard (DKK per 100 kg)	1331
														Cucumbers (DKK per 100 kg)	1093
														Lettuce, in the open (DKK per 100 kg)	817
														Carrots, conventional (DKK per 100 kg)	355
														Carrots, organic (DKK per 100 kg)	425
														Onions (DKK per 100 kg)	355
														Cauliflower (DKK per 100 kg)	682
														White cabbage (DKK per 100 kg)	266
														Leeks, conventional (DKK per 100 kg)	1336
														Leeks, organic (DKK per 100 kg)	1739
														Campanula portenschlagiana (sz 10, DKK per 100 units)	817
														Hydrangea macrophylla, Hortensia (sz. 21, DKK per 100 units)	3882
														Kalanchoe blossfeldiana Mini (sz 6, DKK per 100 units)	319
														Kalanchoe blossfeldiana (sz 10, DKK per 100 units)	591
														Osteospernum ecklonis (sz 11, DKK per 100 units)	614
														Phalaenopsis hybrid (sz 6, DKK per 100 units)	1905
														Phalaenopsis hybrid (sz 12, DKK per 100 units)	2514
														Rosa hybrid Kuvert (sz 6, DKK per 100 units)	461
														Rosa hybrid Mini (sz 10, DKK per 100 units)	792
														Dessert apples (DKK per 100 kg)	326
														Dessert pears (DKK per 100 kg)	484
														Sour cherries, industrial (DKK per 100 kg)	1
														Sweet cherries (DKK per 100 kg)	2288
														Plums (DKK per 100 kg)	1152
														Strawberries (DKK per 100 kg)	2592
														Raspberries (DKK per 100 kg)	7480
														Read currant (DKK per 100 kg)	1
														Black currant, industrial (DKK per 100 kg)	1

## Sheet: Odense_ES
			Unit	Area used (ha)	Quantity/ha	Total quantity	Value in euro/ha	Total value in euro
Agriculture (CICES 1.1.1.1/1.1.3)	Grains		Kg	38810.2	5500	2.13456e+08	233.237	9.05196e+06
	Grazing and fodder		Kg	7709.46	24676	1.90239e+08	1440.45	1.11051e+07
	Other crops		Kg	27150.8	28591.3	7.76276e+08	157.052	4.26408e+06
Forestry (CICES 1.1.1.2)	Roundwood removal		m3	8984.91	7.07203	63541.6	214.739	1.92941e+06
Game (CICES 1.1.6.1)	Hunted big game		Kg	92249.2	0.292076	26943.8	0.94944	87585.1
	Hunted small game		Kg	92249.2	0.458768	42321	0.715678	66020.8
Hydropower (CICES 4.2.1.3)	Electricity generated		MWh
Foraging (CICES 1.1.5.1)	Berries gathered		Kg
	Mushrooms gathered		Kg
Water consumption (CICES 4.2.1.1/4.2.2.1)	Water consumed from catchment		L	112524	174052	19585000000	109.323	1.23014e+07
Recreation (CICES 3.1.1)	Value of hunting		Hunters	92249.2	0.0887283	8185.12	5.76734	532033
	Value of fishing		Fishers	3227.01	3.64755	11770.7	678.468	2.18942e+06
	Value of recreational trips - inhabitants		Day trips	96767.7	124.271	1.20254e+07	786.971	7.61534e+07
	Value of recreational trips - national visitors		Day trips	96767.7	7.09398	686468	44.9242	4.34721e+06
	Value of recreational trips - international visitors		Day trips	96767.7	1.05188	101788	6.66129	644598
Carbon sequestration (CICES 2.2.6.1)	Carbon stored in biomass		Ton	12708.3	0.575	7307.25	136.028	1.72867e+06
	Carbon stored in lakes		Ton	1555.45	0.185	287.758	43.7654	68075
Flood prevention (CICES 2.2.1.3)	Water prevented from flooding land		m3	3711.56	5225.09	1.93932e+07	456.081	1.69277e+06
Total							1121.2	1.26162e+08

[truncated: 6 more sheets: Simojoki_sources, Simojoki_ES, Sävjaån_sources, Sävjaån_ES, Vindeln_sources, Vindeln_ES]
